# Supplementary material for: Inorganic and Organic Nitrogen Acquisition by a Fern Dicranopteris dichotoma in a Subtropical Forest in South China
Source: PLoS One. 2014 May 14;9(5):e90075. doi: 10.1371/journal.pone.0090075 (PMC4020760; doi:10.1371/journal.pone.0090075)
Supplement: Table S1 — T-test for individual biomass allocation of Dicranopteris dichotoma growing at Mountain Ridge (MR) and Mountain Foot(MF) sites. Supplementary data, including the characteristics of top soil (0–10 cm), individual biomass allocation of Dicranopteris dichotoma, uptake rate of different N species and their contribution to total N uptake rate. And statistical analysis results are also included inside. (XLS) [file pone.0090075.s001.xls]

## Sheet: site description
	Characteristics of topsoil (0-10 cm) at the mountain ridge and at the mountain foot											T-test results for characteristics of topsoils (0-10 cm) at the mountain ridge and at the mountain foot
	Site	N Amt%	C Amt%	C/N	pH	Soil moisture	Nitrate	Ammonium	Glycine			Covariance Levene test		t test
		（%）	（%）			(%)	（ug g-1）	（ug g-1）	（ug g-1 dw soil）										difference at 95% confidence level
	Mountain Ridge	0.0316	0.5175	16.3766	4.54	11.6025	0.0468177	4.97048	0.08				F	Sig.	t	df	Sig.(double)	Mean	Stand deviation	Lower limit	Up limit
		0.0385	0.6491	16.8597	4.62	9.9989	0.0574296	3.46379	0.06		NAmt	Equal Variance Assumed	36.428	0	-2.53	11	0.028	-0.03783	0.01495	-0.07073	-0.00492
		0.0481	1.0837	22.5301	4.69	8.06016	0.148647	6.94094	0.03			Equal Variance not Assumed			-1.987	4.203	0.114	-0.03783	0.01903	-0.08968	0.01403
		0.0508	0.9979	19.6437	4.42	9.26683	0.0344041	4.22171	0.05		CAmt	Equal Variance Assumed	18.191	0.001	-2.408	11	0.035	-0.88853	0.369	-1.70069	-0.07636
		0.0341	0.77	22.5806	4.42	6.21433	0.0502787	8.99876	0.04			Equal Variance not Assumed			-1.928	4.398	0.12	-0.88853	0.46093	-2.12385	0.3468
		0.0283	0.3292	11.6325	4.42	8.27609	0.0177221	3.22209	0.02		CNratio	Equal Variance Assumed	1.206	0.296	-1.161	11	0.27	-2.6281	2.2643	-7.61179	2.35559
		0.029	0.3424	11.8069	4.65	8.39831	0.26237	3.94222	0.08			Equal Variance not Assumed			-1.277	10.864	0.228	-2.6281	2.05806	-7.16481	1.90861
		0.0382	0.5093	13.3325	4.59	9.5844	0.100246	4.82082	0.03		pH	Equal Variance Assumed	0.072	0.792	1.79	15	0.094	0.09014	0.05037	-0.01722	0.1975
					4.5	11.0661	0.104577	5.10117	0.02			Equal Variance not Assumed			1.793	14.861	0.093	0.09014	0.05028	-0.01711	0.19739
	Mean	0.037325	0.649887	16.8453	4.54375	8.92519	0.0913881	5.07578	0.0455556		Soil moisture	Equal Variance Assumed	2.773	0.117	-8.299	15	0	-9.11054	1.09779	-11.4504	-6.77066
	SE	0.00296935	0.0998583	1.57072	0.0393218	0.561698	0.0286835	0.694284	0.00811469			Equal Variance not Assumed			-8.05	11.068	0	-9.11054	1.13174	-11.5996	-6.62146
											Nitrate	Equal Variance Assumed	5.096	0.038	1.568	16	0.137	0.04233	0.027	-0.01491	0.09958
	Mountain foot	0.038	0.5776	15.2	4.63	13.3337	0.121087	10.8876	0.04			Equal Variance not Assumed			1.568	10.131	0.148	0.04233	0.027	-0.01773	0.1024
		0.1178	2.3602	20.0357	4.42	16.3397	0.0410223	15.7155	0.12		Ammonium	Equal Variance Assumed	4.041	0.062	-8.862	16	0	-9.44622	1.06594	-11.7059	-7.18654
		0.0608	1.2831	21.1036	4.52	21.2081	0.0371544	16.5204	0.24			Equal Variance not Assumed			-8.862	14.342	0	-9.44622	1.06594	-11.7273	-7.16512
		0.0366	0.6613	18.0683	4.38	19.975	0.0436271	16.2738	0.16		Glycine	Equal Variance Assumed	7.265	0.016	-3.189	16	0.006	-0.07778	0.02439	-0.12948	-0.02608
		0.1224	2.8103	22.96	4.47	21.4809	0.0365964	16.1534	0.2			Equal Variance not Assumed			-3.189	9.818	0.01	-0.07778	0.02439	-0.13225	-0.0233
					4.35	18.0552	0.0436271	16.5444	0.1
					4.5	16.3923	0.0468216	11.362	0.07
					4.32	19.4056	0.0229604	10.9045	0.04
							0.0466231	16.3375	0.14
	Mean	0.07512	1.5385	19.4735	4.44875	18.2738	0.0488355	14.5221	0.123333
	SE	0.0188729	0.450039	1.32978	0.0360772	1.24683	0.0121854	0.792815	0.0256472

## Sheet: Biomass allocation
				Biomass allcocation of Dicranopteris dichotoma growing at Mountain Ridge and Mountain foot
					Mountain Ridge			Mountain foot
					Root (g)	Shoot (g)	Root/shoot ratio	Root (g)	Shoot (g)	Root/Shoot ratio		T-test for individual biomass allocation of Dicranopteris dichotoma growing at Mountain Ridge (MR) and Mountain Foot(MF) sites
					6.2	8.32	0.745192	6.1	18.21	0.334981		Independent Sample Test
					8.71	6.45	1.35039	12.25	9.14	1.34026				Levene's test for Equality Variances		T-test for Equality of Means
					2.67	6.38	0.418495	5.85	11.48	0.509582											95% Confindence interval of difference
					7.71	8.19	0.941392	7.03	11.36	0.618838				F	Sig.	t	df	Sig.(double)	Mean difference	Std.Error Difference	Lower	Upper
					3.26	5.14	0.634241	9.37	8.65	1.08324		Root	Equal variances assumed	4.33997	0.0408814	-4.02588	70	0.000141917	-2.60806	0.647823	-3.9001	-1.31601
					2.79	5.57	0.500898	7.1	10.9	0.651376			Equal variances not assumed			-4.02588	62.79	0.000155382	-2.60806	0.647823	-3.90271	-1.3134
					4.32	3.89	1.11054	9.47	21.16	0.447543		Shoot	Equal variances assumed	2.19278	0.143146	-7.9083	70	2.69505e-11	-6.25139	0.790485	-7.82796	-4.67482
					4.18	1.7	2.45882	9.3	13.46	0.690936			Equal variances not assumed			-7.9083	66.5895	3.65738e-11	-6.25139	0.790485	-7.82938	-4.6734
					7.81	7.11	1.09845	11.13	14.02	0.793866
					5.19	3.27	1.58716	6.73	12.87	0.522922
					4.6	2.99	1.53846	6.71	8.09	0.829419
					1.61	2.86	0.562937	14.32	8.9	1.60899
					4.4	6.67	0.65967	9.31	11.27	0.826087
					3.67	7.78	0.471722	8.14	7.57	1.0753
					5.33	7.08	0.752825	2.91	13.62	0.213656
					7.91	4.47	1.76957	11.7	13.21	0.885693
					5.74	13.12	0.4375	4.65	14.34	0.324268
					5.57	1.78	3.12921	8.94	6.97	1.28264
					2.01	5.09	0.394892	12.33	10.65	1.15775
					5.38	7.1	0.757746	12.49	7.32	1.70628
					9.51	14.94	0.636546	7.4	7.92	0.934343
					6.67	5.67	1.17637	3.14	11.1	0.282883
					9.49	6.93	1.36941	3.25	9.15	0.355191
					6.96	3.27	2.12844	14.35	14.97	0.958584
					3.56	2.45	1.45306	4.35	16.18	0.26885
					7.06	2.49	2.83534	7.47	16.28	0.458845
					5.1	1.94	2.62887	11.81	8.92	1.32399
					8.45	3.75	2.25333	3.75	6.35	0.590551
					4.21	3.95	1.06582	5.16	7.91	0.652339
					2.22	1.27	1.74803	6.54	5.79	1.12953
					2.82	3.45	0.817391	8.65	11.58	0.746978
					6.34	3.18	1.99371	4.68	7.53	0.621514
					6.88	3.2	2.15	4.37	10.89	0.401286
					2.76	5.5	0.501818	6.31	11.52	0.547743
					3.68	6.44	0.571429	5.64	18.46	0.305525
					2.12	4.22	0.50237	8.08	14.92	0.541555
				Mean	5.19139	5.21139	1.25422	7.79944	11.4628	0.750648
				SE	0.372467	0.491656	0.128612	0.530041	0.618983	0.064665

## Sheet: Uptake rates
				3h	N uptake rates (mg 15N g-1 dw root)				24h	N uptake rates (mg 15N g-1 dw root)
				Mountain Ridge	Gly	NH	NO		Mountain Ridge	Gly	NH	NO		Independent factor:lnuptake
					0.0421592	0.301276	0.210413			0.0473343	1.25249	0.37464		Source	Tyep III summary	df	Means	F	Sig.		Levene's test for variance
					0.10946	0.452281	0.265594			0.261062	0.964275	0.53285		Corrected Model	44.558a	11	4.05076	16.2375	3.69239e-14		Independent:lnuptake
					0.0335412	0.307031	0.393415			0.0867087	0.922881	0.580448		Intercept	152.63	1	152.63	611.816	3.61171e-33		F	df1	df2	Sig.
					0.0619278	0.266798	0.589388			0.0737685	1.52484	0.36338		Site	1.27201	1	1.27201	5.09887	0.0275914		0.922019	11	60	0.525657
					0.128281	0.316509	0.183003			0.0773729	0.598689	0.385233		N species	34.6965	2	17.3482	69.5404	2.36404e-16
					0.159181	0.514263	1.02318			0.0651514	0.627668	0.577228		Time	0.539068	1	0.539068	2.16086	0.14679
				Mean	0.0890917	0.359693	0.444166		Mean	0.1019	0.981807	0.468963		Site * N species	2.35202	2	1.17601	4.71405	0.0125453
				SE	0.0207281	0.0404742	0.130851		SE	0.0322925	0.146529	0.0429292		Site * Time	1.28801	1	1.28801	5.163	0.0266704
														N species * Time	0.557103	2	0.278551	1.11657	0.334106
				Mountain foot	Gly	NH	NO		Mountain foot	Gly	NH	NO		Site * N species * Time	3.85368	2	1.92684	7.72373	0.00103561
					0.128685	0.499758	0.0933049			0.128236	0.175823	0.303145		Error	14.9682	60	0.24947
					0.171643	1.21072	0.237452			0.095296	0.377732	0.469481		Total	212.156	72
					0.0307167	0.597966	0.0861193			0.126163	0.340512	0.111187		Corrected Total	59.5265	71
					0.143625	0.798089	0.183533			0.0400921	0.290164	0.437447
					0.110215	0.490371	0.240909			0.0999598	0.300881	0.196177
					0.123484	0.278253	0.200834			0.140183	0.142365	0.492216
				Mean	0.118061	0.645859	0.173692		Mean	0.104988	0.271246	0.334942
				SE	0.0194571	0.132312	0.0280167		SE	0.0147854	0.0378986	0.0642071

## Sheet: Contribution of N forms
				3h					24
				contribution of different N forms (%)					contribution of different N forms (%)
					MR	MF				MR	MF
				glycine	9.97723	12.5917			glycine	6.56287	14.7626
				Ammonium	40.2814	68.8834			Ammonium	63.2335	38.1405
				nitrate	49.7414	18.5249			nitrate	30.2037	47.0969
